# Supplementary material for: Real-world data about emotional stress, disability and need for social care in a German IBD patient cohort
Source: PLoS One. 2020 Jan 3;15(1):e0227309. doi: 10.1371/journal.pone.0227309 (PMC6941800; doi:10.1371/journal.pone.0227309)
Supplement: S3 Table — Results of the subsection of the online survey focused on discrimination in private life and at work. (ODT) [file pone.0227309.s004.odt]

S3 Table. Discrimination in private life and at work


Entire IBD cohort


N=505
Ulcerative colitis


N=156
Crohn’s disease


N=335
p-Value
1. Discrimination in private life, mean (SD)
4.52 (0.803)
1.59 (0.493)
4.56 (0.702)
0.833
2. Discrimination in the family 
4.46 (0.847)
4.49 (0.739)
4.45 (0.887)
0.847
3. Hide the disease
3.99 (1.104)
4.07 (1.024)
3.99 (1.113)
0.638
4. Discrimination at a restaurant
4.82 (0.509)
4.84 (0.528)
4.81 (0.504)
0.317
5. Lied concerning disease-related stress
1.21 (0.406)
3.94 (1.080)
3.88 (1.094)
0.599
1. Discrimination at work 5 years, mean (SD)
4.42 (0.912)
4.47 (0.924)
4.41 (0.874)
0.509
2. Going to work sick
4.13 (0.897)
4.21 (0.858)
4.10 (0.907)
0.260
3. Remarks from Boss 
4.67 (0.640)
4.74 (0.642)
4.63 (0.646)
0.057
4. Going to work earlier
3.44 (1.381)
3.54 (1.340)
3.39 (1.403)
0.326
5. Hard physical or mental work
4.58 (0.733)
4.4 (0.847)
4.66 (0.655)
0.104
6. Light/easy physical or mental work
2.62 (1.221)
2.32 (1.107)
2.72 (1.250)
0.133
7. Negative/Jealous remarks at work
4.41 (0.899)
4.38  (0.968)
4.42 (0.881)
0.902
S3 Table. Results of the subsection of the online survey focused on discrimination in private life and at work.
