# Supplementary material for: Real-world data about emotional stress, disability and need for social care in a German IBD patient cohort
Source: PLoS One. 2020 Jan 3;15(1):e0227309. doi: 10.1371/journal.pone.0227309 (PMC6941800; doi:10.1371/journal.pone.0227309)
Supplement: S4 Table — Results of the subsection of the online survey focused on social work and its evaluation. (ODT) [file pone.0227309.s005.odt]

S4 Table. Social Work Contact and Evaluation


Entire IBD cohort

N=505
Ulcerative colitis


N=156
Crohn’s disease


N=335
p-Value
Contact with social workers/support?


1.Contact with social work N (yes)
155 
36 
111
0.024
2.Overall satisfaction with social worker contact, mean (SD)
3.85 (1.100)
3.91 (0.914)
3.83 (1.137)
0.967
3. Consultation, mean (SD)
148, 3.34 (1.221)
 3.38 (1.231)
107, 3.30 (1.215)
0.776
4. Reachability, mean (SD)
136, 3.25 (1.216)
27, 3.45 (0.985)
100, 3.16 (1.261)
0.286
5. Comprehensibility, mean (SD)
138, 3.45 (1.202)
32, 3.84 (1.019)
99, 3.46 (1.240)
0.158
6. Information concerning IBD services, mean (SD)
113, 2.84 (1.379)
25, 2.96 (1.274)
82, 2.74 (1.413)
0.479
7. Information concerning IBD groups/organisations
118, 2.97 (1.411)
27, 3.15 (1.433)
86, 2.92 (1.408)
0.477
8. Information concerning rehabilitation
113, 3.14 (1.426)
27, 3.04 (1.306)
81, 3.12 (1.486)
0.778
9. Information concerning care level, (early) retirement 
92, 2.75 (1.396)
20, 2.95 (1.317)
67, 2.67 (1.429)
0.392
10. Information concerning care services
48, 3.10 (1.356)
14, 3.36 (1.336)
32, 3.00 (1.391)
0.426
11. Information concerning stoma care 
52, 3.37 (1.358)
14, 3.07 (1.141)
34, 3.41 (1.373)
0.396
12. Information concerning physicians/experts, mean (SD)
75, 2.68 (1.358)
15, 2.47 (0.640)
56, 2.68 (1.491)
0.948
S4 Table. Results of the subsection of the online survey focused on social work and its evaluation.
